# Supplementary material for: Recommendations for analgesia and sedation in critically ill children admitted to intensive care unit
Source: J Anesth Analg Crit Care. 2022 Feb 12;2:9. doi: 10.1186/s44158-022-00036-9 (PMC8853329; doi:10.1186/s44158-022-00036-9)
Supplement: Supplementary file 1 — Additional file 1. Synoptic Tables (files: Suppl Mat 1a, 1b, 1c, 1d, 1e, 1f, 1g, 1h). [file 44158_2022_36_MOESM1_ESM.zip]

Archive with 8 entries (8 files):
- Additional file 1/JAACC Suppl Mat 1a Analgesia and Sedation.docx
- Additional file 1/JAACC Suppl Mat 1b Difficult A S .docx
- Additional file 1/JAACC Suppl Mat 1c NMBA .docx
- Additional file 1/JAACC Suppl Mat 1d Sleep.docx
- Additional file 1/JAACC Suppl Mat 1e Delirium .docx
- Additional file 1/JAACC Suppl Mat 1f Withdrawal Syndrome.docx
- Additional file 1/JAACC Suppl Mat 1g Palliative Sedation .docx
- Additional file 1/JAACC Suppl Mat 1h Neurodevelpmental Delay.docx
