# Supplementary material for: Recommendations for analgesia and sedation in critically ill children admitted to intensive care unit
Source: J Anesth Analg Crit Care. 2022 Feb 12;2:9. doi: 10.1186/s44158-022-00036-9 (PMC8853329; doi:10.1186/s44158-022-00036-9)
Supplement: Supplementary file 2 — Additional file 2. Risk of bias (file: Suppl Mat 2). [file 44158_2022_36_MOESM2_ESM.xlsx]

## Sheet: Randomizet Clinical Trials
			Cochrane Risk of Bias
author	year of publication		1	2	3	4	5	6	7
			randomization	allocation	reporting	other bias	blinding	blinding outcome	attrition
I ANALGOSEDATION
welzing	2012	22456770
wolf	2014	26099138
II DIFFICULT ANALGOSEDATION
gupta	2012	21283046
verlaat	2014	23980693
curley	2015	25602358
vet	2016	26602782
III NEUROMUSCOLAR BLOCKING AGENTS
weber	2010	20670234
janda	2013	23910069
IV SLEEP
armour	2008	18182928
V DELIRIUM	no RCT
VI WITHDRAWAL SYNDROME	no RCT
VII PALLIATIVE SEDATION	no RCT
VIII NEURODEVELOPMENTAL DELAY	no RCT
	high risk
	unclear
	low risk

## Sheet: Observational Studies
			Newcastle Ottawa Scale
author	year of publication	PMID	selection				comparability	outcome			TOTAL
I ANALGO-SEDATION			1	2	3	4	1	1	2	3
ista	2005	15636661	*	*	*	*		*	*		6
curley	2006	16446601	*	*	*	*		*	*		6
grant	2016	27654816	*	*	*	*	*	*	*		7
kerson	2016	27800163	*	*	*	*		*	*		6
zuppa	2019	30920410	*	*	*	*		*	*	*	7
zuppa	2019	30672747	*	*	*	*		*	*	*	7
best	2019	30527750	*	*		*	**	*		*	7
II DIFFICULT ANALGOSEDATION
ista	2008	18596622	*	*	*	*	*	*	*	*	8
ista	2013	23962832	*	*	*	*	*	*	*	*	8
best	2016	26509816	*	*	*	*	**	*	*	*	9
da silva	2016	26927302	*	*	*	*	**		*	*	8
vet	2016	27662565	*	*	*	*	*	*	*	*	8
best	2017	27513532	*	*	*	*	**	*	*	*	9
amigoni	2017	28157809	*	*	*	*	**	*	*		8
gaillard-Le roux	2017	27801707	*	*	*	*	*	*	*	*	8
dreyfus	2017	28341980	*	*	*	*	*	*	*		7
neunhoeffer	2017	27454068	*	*	*		*		*	*	6
mencia	2018	29557840	*		*	*		*	*	*	6
sanavia	2019	31261229	*	*	*			*	*	*	6
pavcnik	2019	30871299	*		*	*		*	*	*	6
III NEUROMUSCOLAR BLOCKING AGENTS
chin	2015	25599147		*	*		**	*	*		6
glau	2018	29406380	*	*	*		*	*	*	*	7
IV SLEEP
gottschlich	1994	7852451	*	*	*	*	*	*	*	*	8
al -samsam	2005	16148818	*		*	*		*		*	5
gottschlich	2011	21912336		*	*		*	*			4
armour	2011	21912335		*	*	*	*	*	*		6
benissa	2016	26515742			*	*		*	*	*	5
V DELIRIUM
schieveld	2008	18496355	*	*	*		*		*		5
smeets	2010	19784857	*	*	*		*		*		5
smith	2011	20959783	*	*		*	**	*	*	*	8
traube	2014	24145848	*	*	*		**	*		*	7
silver	2015	25647240	*	*	*		*		*	*	6
traube	2016	27518377	*	*	*	*	*	*	*	*	8
smith	2016	26565631	*	*	*		**	*	*	*	8
traube	2017	28288026	*	*	*	*	*	*		*	8
traube	2017	28079605	*	*	*	*	**	*	*	*	9
meyburg	2017	27776085	*	*	*	*	*	*		*	7
patel	2017	27977539	*	*	*	*	*	*	*	*	8
smith	2017	28594681	*	*	*	*	*	*	*	*	8
simone	2017	28410275	*	*	*	*	*	*	*	*	8
alvarez	2018	29395177	*	*	*	*	*	*	*	*	8
slooff	2018	29239979	*		*	*		*	*	*	6
ista	2018	28843537	*	*	*	*	*	*	*	*	8
ista	2018	30458826	*	*	*	*	**	*	*	*	9
meyburg	2018	30059477	*	*	*		*	*	*	*	7
ramirez	2019	29530328	*	*	*		*	°	*	*	7
VI WITHDRAWAL SYNDROME
ista	2008	18596622	*	*	*	*	*	*	*	*	8
franck	2008	18838937	*	*	*	*	*	*	*	*	8
franck	2012	22093817	*	*	*	*	**	*	*	*	9
ista	2013	23962832	*	*	*		*	*	*	*	7
amigoni	2014	25131427	*	*	*	*	*	*	*		7
neunhoeffer	2015	25810086	*	*	*		*		*	*	6
best	2016	26509816	*	*	*	*	**	*	*	*	9
da silva	2016	26927302	*	*	*	*	**		*	*	8
amigoni	2017	28157809	*	*	*	*	**	*	*		8
best	2017	27513532	*	*	*	*	**	*	*	*	9
neunhoeffer	2017	27454068	*	*	*		*		*	*	6
VII PALLIATIVE SEDATION
wolfe	2015	25918277	*		*	*		*	*	*	6
VIII NEURODEVELOPMENTAL DELAY
valkenburk	2009	19843782		*	*	*	*	*	*		6
best	2019	30527750	*	*		*	**	*		*	7
